# Supplementary material for: De novo monoallelic Reelin missense variants cause dominant neuronal migration disorders via a dominant-negative mechanism
Source: J Clin Invest. 2024 Jul 9;134(16):e153097. doi: 10.1172/JCI153097 (PMC11324310; doi:10.1172/JCI153097)
Supplement: Supporting data values [file jci-134-153097-s273.xlsx]

## Sheet: Fig.2B
Y1821H	G1280E	R913C	I650S	D556V	C539R	R3207C
1.04	1.28	1.5	1.23	1.68	1.9	1.4
0.92	1.31	1.11	1.2	1.82	2.44	1.26
1.18	1.08	1.13	0.83	1.36	1.68	2.11
1.1	0.91	0.995871	1.37	1.93	1.87	1.62
0.71	0.48	1.08444	1.34126	1.68305	1.14133	1.36651
1.1	1.06548		1.5089	1.45708	1.43579	1.20049
1.38	1.76099

## Sheet: Fig.2C
Y1821H	G1280E	R913C	I650S	D556V	C539R	R3207C
1.84272	0.73156	0.489059	0.846301	0.227982	0.00075502	0.0026284
1.25882	1.33955	0.657855	0.277249	0.25246	0.0029951	0.00452987
1.44404	1.30469	0.621985	0.505199	0.233506	0.00340878	0.0053238
1.23322	1.28267	0.650073	0.461498	0.228737	0.00062322	0.0103201
1.02468	0.768046			0.216921	0.00390142	0.00096528
0.981027	0.591909					0.00065866

## Sheet: Fig.3C
Plasmid	brain	EP+ rostral?	EP+ caudal?	N° rostral IZ aggregates	N° caudal IZ aggregates	Nº IZ caudal w/ center
WT	1	yes	yes	0	4	3
WT	2	yes	yes	0	3	1
WT	3	yes	yes	0	1	1
WT	4	no	yes	-	9	3
WT	5	no	yes	-	2	1
WT	6	yes	no	0	-	-
WT	7	yes	no	0	-	-
WT	8	yes	yes	0	7	3
Y1821H	1	yes	yes	0	6	0
Y1821H	2	yes	yes	9	38	13
Y1821H	3	yes	yes	8	32	15
Y1821H	4	yes	yes	2	22	7
Y1821H	5	yes	yes	0	3	0
Y1821H	6	yes	yes	9	13	8
Y1821H	7	yes	yes	0	5	2
Y1821H	8	yes	yes	4	37	17
Y1821H	9	yes	yes	5	6	1
Y1821H	10	yes	yes	2	6	1
Y1821H	11	yes	yes	5	15	3
Y1821H	12	yes	yes	0	0	-
Y1821H	13	yes	yes	0	26	4
Y1821H	14	yes	yes	3	9	2
Y1821H	15	yes	yes	0	1	0
Y1821H	16	no	yes	-	0	-
Y1821H	17	yes	no	2	-	-
Y1821H	18	yes	yes	1	5	0
G1280E	1	yes	yes	3	9	5
G1280E	2	yes	yes	2	27	17
G1280E	3	yes	yes	0	4	2
G1280E	4	yes	yes	2	44	19
G1280E	5	yes	yes	1	5	1
G1280E	6	yes	yes	0	25	10
G1280E	7	yes	yes	0	2	1
G1280E	8	yes	yes	0	2	0
G1280E	9	yes	yes	5	6	2
G1280E	10	yes	yes	0	5	2
G1280E	11	yes	no	0	-	-
G1280E	12	yes	no	3	-	-
G1280E	13	yes	yes	0	0	-
G1280E	14	yes	yes	1	0	-
R913C	1	yes	yes	0	0	-
R913C	2	no	yes	-	32	10
R913C	3	yes	yes	1	2	0
R913C	4	yes	yes	3	17	3
R913C	5	yes	yes	1	1	0
R913C	6	no	yes	-	3	1
R913C	7	no	yes	-	20	8
I650S	1	yes	yes	0	2	1
I650S	2	yes	yes	0	0	-
I650S	3	yes	yes	0	0	-
I650S	4	yes	yes	0	0	-
I650S	5	no	yes	-	0	-
I650S	6	no	yes	-	3	0
I650S	7	yes	yes	0	0	-
I650S	8	yes	yes	0	2	0
I650S	9	yes	yes	0	0	-
D556V	1	yes	yes	0	0	-
D556V	2	yes	yes	0	1	0
D556V	3	yes	no	0	-	-
D556V	4	yes	yes	0	0	-
D556V	5	yes	yes	0	6	0
D556V	6	no	yes	-	4	0
C539R	1	yes	yes	0	0	-
C539R	2	no	yes	-	0	-
C539R	3	yes	yes	0	0	-
C539R	4	yes	yes	0	0	-
C539R	5	no	yes	-	0	-
R3207C	1	yes	yes	0	0	-
R3207C	2	yes	yes	0	0	-
R3207C	3	yes	yes	0	0	-
R3207C	4	yes	yes	0	0	-
R3207C	5	yes	yes	0	0	-
R3207C	6	yes	yes	0	0	-
R3207C	7	yes	yes	0	0	-

## Sheet: Table 2
Plasmid	Nº brains	Total rostral IZ aggregates	Total caudal IZ aggregates	Total caudal w/ center	% with center	nº aggr/brain		nº aggr/brain (combined)
WT rostral	6	0	-	-	-	R	0	4.5
WT caudal	6	-	27	12	0.444444	C	4.5
Y1821H rostral	17	50	-	-	-	R	2.94118	16.1176
Y1821H caudal	17	-	224	73	0.325893	C	13.1765
G1280E rostral	14	17	-	-	-	R	1.21429	11.9643
G1280E caudal	12	-	129	59	0.457364	C	10.75
R913C rostral	4	5	-	-	-	R	1.25	11.9643
R913C caudal	7	-	75	22	0.293333	C	10.7143
I650S rostral	7	0	-		-	R	0	0.777778
I650S caudal	9	-	7	1	0.142857	C	0.777778
D556V rostral	5	0	-	-	-	R	0	2.2
D556V caudal	5	-	11	0	0	C	2.2
C539R rostral	3	0	-	-	-	R	0	0
C539R caudal	5	-	0	-	-	C	0
R3207C rostral	7	0	-	-	-	R	0	0
R3207C caudal	7	-	0	-	-	C	0

## Sheet: Fig.5A
Condition	Brain	%GFP+ cells/bin
		10	9	8	7	6	5	4	3	2	1
WT	1	1.63934	1.63934	1.63934	1.63934	1.63934	6.55738	8.19672	27.8689	47.541	1.63934
	2	1.92308	0	0	0	0	2.63158	4.55466	36.0324	52.2267	2.63158
	3	0	0	0	1.6129	0	0	0	12.3387	84.4355	1.6129
	4	2.17391	1.78571	0	0	1.78571	1.78571	1.78571	3.57143	80.9783	6.13354
	5	1.63934	0	0	0	0	0	0	19.6721	78.6885	0
Y1821H	1	0.574713	1.09792	0.757576	3.41344	2.55138	4.4281	8.2154	38.0074	40.0359	0.918127
	2	0.543623	0.819866	1.622	0.811002	1.3369	4.03729	7.30789	36.2351	46.4842	0.802139
	3	0.934579	4.6729	5.60748	4.6729	2.80374	6.54206	15.8879	38.3178	17.757	2.80374
G1280E	1	9.3985	7.89474	0.75188	0	4.51389	3.15372	6.97055	18.6038	47.961	0.75188
	2	3.28283	6.56566	1.26263	2.77778	5.30303	5.25253	11.7172	28.6364	34.0404	1.16162
	3	0	0	0.847458	2.54237	2.54237	3.38983	1.66713	9.89164	75.7294	3.38983
R913C	1	4.27189	0	0	2.84091	1.70455	4.69276	5.82912	38.8468	40.1094	1.70455
	2	5.55556	22.2222	1.85185	3.7037	1.85185	7.40741	7.40741	7.40741	42.5926	0
	3	6.15385	4.61538	1.53846	3.07692	3.07692	1.53846	1.53846	18.4615	56.9231	3.07692
I650S	1	0.914903	0.90388	0.925926	1.78723	3.63833	6.24278	6.58677	40.3929	37.7239	0.883355
	2	0	0	0	0	0	3.94737	7.89474	55.2632	28.9474	3.94737
	3	0	0	2.10526	3.15789	6.31579	7.36842	10.5263	38.9474	31.5789	0
D556V	1	0	2.94118	0	0	0	2.17391	2.17391	32.8645	53.9642	5.88235
	2	0	0	0	3.94737	1.31579	9.21053	14.4737	48.6842	22.3684	0
	3	2.81237	0.684932	0.684932	0.757576	1.36986	3.78788	3.0303	34.7966	49.0452	3.0303
C539R	1	15.9666	4.71629	2.41955	2.29673	1.44928	5.44092	8.58511	8.33947	48.4893	2.29673
	2	4.32302	9.32302	4.24565	6.82785	7.20503	9.70986	6.90522	5.23211	42.5822	3.64603
	3	12.9032	16.9355	9.67742	4.03226	9.67742	11.2903	3.22581	9.67742	19.3548	3.22581
R3207C	1	2.8169	0.704225	1.40845	0	4.92958	2.8169	3.52113	9.15493	71.831	2.8169
	2	0	0	0	0	0	1.08696	1.08696	35.8696	61.9565	0
	3	2.1978	1.0989	0	2.1978	0	4.3956	2.1978	23.0769	63.7363	1.0989

## Sheet: Fig.6A
Y1821H+G1280E	R913C+WT	I650S/D556V+WT	C539R+WT	R3207C+WT
1.61	1.16	2.3	1.51	2.01
1.21	1.33	1.54	1.54	2.59
0.97	2.01	1.49	1.99	2.93
0.96	1.42	1.61	1.35	2.41
	1.1		1.29	1.22
	1.06		1.6	1.83
	0.93		1.22	1.43
	0.86		1.55	1.76

## Sheet: Fig.6B
Y1821H+G1280E	R913C+WT	I650S/D556V+WT	C539R+WT	R3207C+WT
0.516791	0.522255	0.150402	0.080367	0.0320087
1.01843	0.726758	0.325051	0.0841862	0.137016
0.641071	0.316384	0.230306	0.0306464	0.0538335
1.02632	0.665268	0.222283	0.107038	0.130169
	1.15495		0.252514	0.254512
	1.06141		0.262348	0.148666

## Sheet: Fig.6C
R913C+Flag	I650S/D556V+Flag	C539R+Flag	R3207C+Flag
0.83	1.71	2.06	2.23
1.51	2.53	2.33	1.95
0.91	1.6	1.37	1.22
1.15	2.44	2.26	1.56

## Sheet: Fig.6D
R913C+Flag	I650S/D556V+Flag	C539R+Flag	R3207C+Flag
1.0049	0.121723	0.374662	0.268666
0.82327	0.240984	0.140266	0.274657
0.640706	0.087987	0.148276	0.244145
1.21404	0.0790701	0.100226	0.153351

## Sheet: Fig.6E
R913C+Flag	I650S/D556V+Flag	C539R+Flag	R3207C+Flag
1.12	2.12	1.62	1.77
1.13	1.84	1.7	1.56
0.86	1.32	1.17	1.8
1.14	1.84	1.45	1.49

[truncated: 8 more sheets: Fig.6F, Fig.7B, Fig.7D, Fig.7E, Fig.7F, Supp Fig.2B, Supp Fig.7A, Supp Fig.7B]
